# Supplementary material for: Association Between Internet Addiction and Comorbid Anxiety and Depression in Chinese Children and Adolescents: A Latent Profile Analysis and Network Analysis
Source: Healthcare (Basel). 2026 Mar 27;14(7):862. doi: 10.3390/healthcare14070862 (PMC13074099; doi:10.3390/healthcare14070862)
Supplement: Supplementary file 1 [file healthcare-14-00862-s001.zip]

Archive with 1 entries (1 files):
- healthcare-4182072-supplementary.pdf
